# Supplementary material for: Effects of Natural Antioxidants on Phospholipid and Ceramide Profiles of 3D-Cultured Skin Fibroblasts Exposed to UVA or UVB Radiation
Source: Antioxidants (Basel). 2021 Apr 8;10(4):578. doi: 10.3390/antiox10040578 (PMC8068794; doi:10.3390/antiox10040578)
Supplement: Supplementary file 1 [file antioxidants-10-00578-s001.zip]

Archive with 5 entries (5 files):
- Supplementary Table S3.docx
- Supplementary Table S4.docx
- Supplementary Table S5.csv
- Supplementary Table S6.csv
- Supplementary materials S1- S2.docx
