# Supplementary material for: Effects of Natural Antioxidants on Phospholipid and Ceramide Profiles of 3D-Cultured Skin Fibroblasts Exposed to UVA or UVB Radiation
Source: Antioxidants (Basel). 2021 Apr 8;10(4):578. doi: 10.3390/antiox10040578 (PMC8068794; doi:10.3390/antiox10040578)
Supplement: Supplementary file 1 [file antioxidants-10-00578-s001.zip › Supplementary Table S5.csv]

Name	1A	1B	1C	2A	2B	2C	3A	3B	3C	4A	4B	4C	5A	5B	5C	6A	6B	6C	7A	7B	7C	8A	8B	8C	9A	9B	9C	10A	10B	10C	11A	11B	11C	12A	12B	12C
Label	Control	Control	Control	Asc	Asc	Asc	Rut	Rut	Rut	Rut+Asc	Rut+Asc	Rut+Asc	UVA	UVA	UVA	UVA+Asc	UVA+Asc	UVA+Asc	UVA+Rut	UVA+Rut	UVA+Rut	UVA+Rut+Asc	UVA+Rut+Asc	UVA+Rut+Asc	UVB	UVB	UVB	UVB+Asc	UVB+Asc	UVB+Asc	UVB+Rut	UVB+Rut	UVB+Rut	UVB+Rut+Asc	UVB+Rut+Asc	UVB+Rut+Asc
PC(38:4)	5,556258	4,373899	6,902764	3,301362	6,867855	4,753106	9,611296	8,306430	8,227233	13,989585	13,416670	8,977903	11,604765	16,510890	12,283496	10,651618	9,820667	8,569112	21,704584	10,255580	13,286851	18,350723	21,696858	19,704816	17,004337	21,904521	17,021297	13,018148	17,534144	13,430229	15,188840	21,992488	18,015311	37,662176	40,790639	45,976782
PC(36:4)	3,125214	2,460176	3,882580	4,661733	4,927678	3,880252	6,060072	5,485659	4,834065	8,728355	11,181408	7,482155	7,115754	7,004322	7,531935	5,144489	4,743158	4,485736	12,292848	7,123841	16,303284	9,083895	10,740284	8,535364	10,281064	8,844001	5,968440	7,031975	14,422274	14,076888	8,452270	12,238358	13,780343	25,603125	20,480675	19,954318
PC(34:1)	2,247192	1,768995	2,791778	1,806572	1,928193	1,542042	3,251946	1,774714	1,669186	6,647768	4,629452	3,097846	9,557466	4,777539	10,116457	5,869623	5,411723	4,435949	4,173285	3,370861	4,125470	6,322366	7,475208	5,057648	8,082967	14,060041	6,223132	10,480814	8,844617	10,165571	11,064097	16,020118	12,847828	17,355885	16,732731	25,622803
PC(34:2)	3,061724	2,410196	3,803704	2,994172	3,352694	3,196474	5,336015	5,233108	3,655566	6,326608	8,490824	5,681723	6,135195	5,136524	6,494026	3,422891	3,155866	4,292305	5,424029	3,117232	12,302904	9,105267	10,765553	9,385307	5,106900	6,069640	4,667234	6,144482	13,510001	11,047473	4,388149	6,353765	4,252072	15,305790	9,345988	10,755115
PC(36:2)	1,819047	1,431958	2,259876	3,545036	2,035397	1,754679	5,102519	2,236329	3,139851	6,002317	7,484855	5,008568	5,928105	4,919071	6,274825	2,846084	2,624056	2,208546	5,558936	3,801823	7,428201	4,689549	5,544658	6,547116	6,559863	6,906727	5,141288	7,765232	22,789336	19,806857	2,420101	3,504155	3,656187	32,144540	39,010198	45,616259
PC(38:5)	1,497883	1,179137	1,860881	1,379283	1,411869	0,801136	2,061787	1,642896	1,627880	3,023019	4,274561	2,860367	4,447026	2,928925	4,707121	2,347059	2,163961	1,775279	3,020539	2,415262	3,529553	3,686456	4,358657	3,439264	4,551046	5,627675	4,654193	3,660588	8,782216	11,510586	2,952088	4,274438	2,785502	22,233777	25,008152	30,739855
PCp(40:10)	0,114609	0,090221	0,142384	0,147885	0,397688	0,205810	0,414855	0,259079	0,268752	0,111981	0,162842	0,108967	0,618563	0,267386	0,654741	0,540871	0,498677	0,469346	0,397567	0,896344	0,626539	1,586652	1,875968	1,296144	1,431141	0,784480	0,988118	0,257673	0,510810	0,475062	0,255140	0,369426	0,680902	7,618332	7,906337	1,239560
PC(38:6)	0,734245	0,577999	0,912182	1,060980	1,163882	0,992977	1,648589	1,528224	1,473470	2,461945	5,434159	3,636324	2,444637	2,445434	2,587617	1,850055	1,705729	1,663671	2,947253	2,212820	3,047365	3,319695	3,925020	2,821949	3,110635	3,104140	3,350391	2,050882	6,472746	8,335107	2,449337	3,546486	2,841755	18,778569	18,222813	12,176093
PC(36:1)	0,543635	0,427951	0,675379	0,604270	0,836147	0,726917	1,145155	0,735066	0,377647	2,708443	1,987970	1,330271	3,207947	1,410214	3,395571	2,803819	2,585088	2,771912	1,835165	0,890321	0,937129	2,012533	2,379506	1,837969	5,019464	5,122358	4,524493	5,447668	10,015834	7,007928	1,963386	2,842860	1,215347	22,924891	19,448592	15,385860
PC(40:6)	0,615457	0,484489	0,764607	0,665601	1,131131	0,855217	1,521280	1,336439	1,250187	1,538352	2,691893	1,801308	2,767318	2,019433	2,929171	2,555902	2,356512	1,986999	2,701303	2,259571	2,168545	3,848315	4,550030	3,165204	4,194345	4,482122	3,987816	3,711931	6,363739	4,695512	2,291469	3,317903	2,163461	25,382888	19,685604	18,989786
PC(36:3)	1,171514	0,922218	1,455419	0,415353	1,631882	1,303124	1,673935	1,523330	1,081228	3,543431	4,849767	3,245271	2,312488	2,436960	2,447739	2,467750	2,275236	1,535377	3,453773	1,865563	3,373106	4,405558	5,208883	4,152495	3,195815	3,883657	3,532085	3,535186	9,344123	5,315709	5,185975	7,508967	6,117804	23,873509	16,187104	26,939426
PC(38:3)	0,396022	0,311749	0,491994	0,744468	1,026778	0,701408	0,677759	1,204192	0,810337	1,484883	2,742997	1,835504	1,979541	2,333102	2,095319	1,828759	1,686094	1,026559	3,909011	1,722297	2,380746	2,792725	3,301961	4,069400	4,672327	4,607515	4,239149	5,002101	6,377942	6,903612	5,401077	7,820420	7,837141	14,106866	14,937662	14,245737
PC(34:0)	0,502585	0,395636	0,624382	0,456569	0,344331	0,266959	0,600167	0,457910	0,247034	1,425786	0,656968	0,439617	3,002281	1,148126	3,177877	3,286517	3,030130	3,480570	1,224951	0,708433	1,207982	1,625753	1,922198	1,760282	2,692154	5,533762	3,122749	5,980842	7,215802	6,573069	1,772269	2,566135	4,046715	20,900676	14,298319	11,392737
PC(32:0)	0,466673	0,367366	0,579767	0,413425	0,778034	0,237676	0,504935	0,789384	0,413627	1,248358	1,295433	0,866852	2,583647	0,914873	2,734757	1,507723	1,390103	1,376701	1,778750	0,504915	0,867604	1,863669	2,203497	0,894336	2,980028	3,029978	2,576298	3,107925	8,665801	4,903800	2,875312	4,163271	3,546634	12,000140	17,468800	19,575565
PCp(46:11)/PCo(46:12)	0,596893	0,469875	0,741544	0,619630	0,903686	0,442378	1,495964	0,624617	1,476743	1,237484	2,208605	1,477911	1,976859	1,372110	2,092480	2,398743	2,211613	2,097763	2,352913	1,679542	2,303478	3,201628	3,785424	3,533665	2,036865	3,648308	2,582215	6,535528	3,529218	4,036960	5,109191	7,397789	3,623109	15,955452	19,919570	23,239291
PC(32:1)	0,532581	0,419249	0,661647	0,187334	0,371352	0,149047	0,276912	0,480551	0,325253	1,346230	1,011472	0,676837	1,783717	0,695606	1,888042	1,116225	1,029146	1,227626	1,837914	0,379321	0,901023	1,314596	1,554304	1,045781	2,760358	2,398732	2,012912	2,447939	4,247381	3,092385	2,195459	3,178888	1,439570	4,607826	4,120716	7,453636
PC(40:5)	0,244440	0,192424	0,303678	0,238205	0,466002	0,224562	0,535067	0,303225	0,536852	0,640366	1,121996	0,750795	1,362838	0,822847	1,442547	0,834991	0,769852	0,336245	1,515409	0,670222	1,041582	1,663169	1,966437	1,419845	2,220874	2,401252	2,530078	2,780430	3,372429	2,474571	1,822219	2,638459	3,730639	13,272965	11,593438	8,700720
PCp(38:8)	0,615645	0,484637	0,764841	0,365422	0,791404	0,567231	0,546890	0,459283	0,505792	1,602368	1,959839	1,311446	0,500086	0,453847	0,529335	1,219105	1,124000	0,881498	2,469482	1,661262	1,966678	1,962412	2,320244	1,547229	2,353761	1,359159	2,339197	0,291915	2,461461	1,702254	0,371300	0,537619	0,382563	10,745995	12,362969	4,394660
PCp(40:9)/PCo(40:10)	0,133231	0,104880	0,165519	0,332236	0,178262	0,151543	0,255519	0,154275	0,113637	0,487990	0,610760	0,408697	0,685366	0,313753	0,725451	0,305080	0,281280	0,222560	0,552390	0,486281	0,540589	0,506779	0,599187	0,538818	0,756102	0,461091	0,665837	0,544320	1,098339	1,053646	0,424245	0,614280	0,313696	3,080846	3,640632	2,615376
PCp(44:11)/PCo(44:12)	0,394596	0,310627	0,490223	0,316399	0,586419	0,521963	0,770576	0,660924	0,752468	1,788300	2,056227	1,375946	0,926607	0,961580	0,980802	1,489494	1,373296	1,176131	1,668598	1,319773	1,669490	1,060066	1,253363	1,853865	1,094654	1,396328	1,836165	3,342909	2,916360	3,376664	5,066342	7,335745	3,479852	12,024950	7,093931	8,568776
PCp(42:9)/PCo(42:10)	0,275964	0,217239	0,342841	0,388517	0,293875	0,515664	0,778994	0,232316	0,866375	0,783086	1,619586	1,083763	0,298674	0,482007	0,316143	1,111078	1,024401	0,717231	0,649514	1,125255	1,490227	1,445086	1,708588	1,297531	1,191787	1,095092	1,243284	1,298691	3,579010	3,951998	2,902481	4,202611	3,534223	2,814551	2,947499	6,418366
PCp(42:8)/PCo(42:9)	0,249180	0,196155	0,309566	0,198260	0,286218	0,274845	0,527880	0,301252	0,222132	1,123759	0,866488	0,579819	0,754991	0,560755	0,799148	0,954319	0,879871	0,643097	0,761870	0,485000	0,766818	0,769287	0,909561	0,819264	1,033518	0,533358	1,276797	3,807799	3,552540	3,454425	1,882444	2,725662	1,801776	6,581369	6,096056	5,062890
PCp(44:9)/PCo(44:10)	0,404003	0,318032	0,501910	0,300321	0,543893	0,344376	0,642738	0,207696	0,190939	1,386892	0,718887	0,481050	0,568699	0,546934	0,601960	0,933367	0,860554	0,695028	0,763660	0,532715	0,802936	0,456794	0,540087	0,545657	0,658393	1,026794	0,768322	3,172199	3,622524	3,581232	2,708987	3,922443	2,817502	5,617531	5,542532	7,158467
LPC(16:0)	0,142747	0,112371	0,177341	0,301272	0,400857	0,614683	0,318489	0,291890	0,965472	0,461140	0,299670	0,200527	0,354106	0,410718	0,374817	0,319976	0,295015	0,170644	0,669718	0,241509	0,061387	0,043874	0,051874	0,059829	0,899763	0,316251	0,321264	0,321751	0,674808	0,454174	0,329561	0,477184	0,226576	0,773174	0,776947	1,019761
LPC(18:2)	0,717679	0,564959	0,891602	0,177079	0,342513	0,360291	0,080204	0,257350	0,551041	0,193788	0,122682	0,082094	0,238218	0,352810	0,252150	0,337825	0,311471	0,327034	0,628380	0,082628	0,025606	0,045833	0,054190	0,059177	1,116117	0,360360	1,297693	0,579073	0,892461	0,275258	0,585152	0,847264	0,774093	0,369745	0,621184	1,108427
LPC(18:0)	0,405895	0,319522	0,504260	0,559752	0,703454	0,797359	0,545708	0,733126	1,047593	1,058031	0,547262	0,366206	1,613095	0,634701	1,707441	0,748845	0,690427	0,530688	0,887649	0,518106	0,171144	0,342269	0,404680	0,685870	1,733436	0,874466	1,852440	0,926709	1,091952	1,608685	0,763795	1,105927	1,246731	1,478148	0,902924	2,579655
LPC(18:1)	0,003564	0,002806	0,004428	0,065505	0,252985	0,273332	0,062588	0,172279	0,260504	0,125801	0,121579	0,081356	0,142603	0,163511	0,150943	0,008804	0,008117	0,007355	0,183157	0,075772	0,018343	0,007867	0,009302	0,008153	0,652302	0,134640	0,573678	0,149997	0,411549	0,619146	0,236856	0,342952	0,378803	0,333301	0,563509	0,435825
LPC(20:4)	0,644421	0,507290	0,800590	0,108387	0,342597	0,523430	0,271529	0,343743	0,857203	0,427685	0,242027	0,161955	0,365220	0,291077	0,386581	0,298613	0,275318	0,381365	0,395810	0,202173	0,029144	0,051731	0,061163	0,058959	1,077726	0,206010	1,169183	0,113576	0,550625	0,585920	0,564754	0,817728	0,350697	0,926076	0,998585	1,082362
LPC(16:1)	0,016055	0,012639	0,019946	0,020922	0,011589	0,026445	0,005680	0,005421	0,039505	0,023960	0,007049	0,004717	0,027688	0,026444	0,029308	0,022729	0,020956	0,042255	0,017043	0,011145	0,008137	0,013230	0,015643	0,015882	0,152088	0,097288	0,102480	0,230224	0,162716	0,249963	0,017317	0,025074	0,011877	0,070259	0,088312	0,056904
PEo(38:5)+1O/PE(38:4)/PEp(38:4)+1O	3,825662	3,548983	5,023581	2,504495	3,012099	3,973678	7,643097	9,229070	7,600379	4,569206	7,666413	6,138096	5,738806	5,027262	7,991698	5,151306	4,329451	4,943612	10,776976	9,785063	17,835903	10,139457	10,586401	8,254091	12,503622	3,669760	9,296209	5,260923	5,021237	5,856753	8,909677	10,356233	7,524120	4,214925	8,869634	8,362951
PEo(34:3)+1O/PE(34:2)	2,572092	2,386073	3,377484	7,522177	3,181150	1,809116	3,954467	4,130047	4,849802	4,927476	4,515724	3,615504	8,555932	14,698899	11,914747	7,780323	6,539027	5,827030	9,954374	7,694035	14,764428	5,834576	6,091762	6,723856	5,312681	3,907409	5,910477	2,581736	2,452237	2,971113	3,723265	4,327766	4,149762	3,238836	4,076826	3,803509
PEo(38:5)/PEp(38:4)	0,343326	0,318496	0,450831	0,679815	0,861619	1,013170	0,406098	0,497625	0,548303	0,866231	0,718786	0,575495	1,659746	2,954846	2,311315	2,766474	2,325102	2,032724	1,002268	1,038133	0,734350	2,336107	2,439082	2,417511	1,190408	1,686450	1,696894	1,586172	1,577630	1,170857	0,754143	0,876584	0,910692	1,118276	1,223987	0,382419
PEo(36:5)+1O/PE(36:4)/PEp(36:4)+1O	2,754865	2,555628	3,617488	9,166337	6,252551	1,400190	5,930160	6,211043	9,314673	4,708454	4,840513	3,875546	10,189257	3,954422	14,189269	4,408565	3,705209	4,135098	10,168295	10,212447	24,176918	6,667706	6,961616	6,350699	6,730139	3,459100	9,040037	2,597601	3,602145	3,522704	3,887301	4,518435	2,498018	6,513665	4,665277	4,558750
PEo(36:2)+1O/PE(36:1)	0,245296	0,227556	0,322105	0,277113	0,540010	0,742152	0,294915	0,762265	0,716982	0,261260	0,302726	0,242377	0,956206	1,405562	1,331585	1,543992	1,297659	0,937929	0,894107	1,041185	0,345483	1,226617	1,280686	1,310265	0,353021	0,768173	1,185105	0,338696	0,427310	0,516432	0,506164	0,588344	0,373417	0,325385	0,821067	0,665778
PEo(36:3)+1O/PE(36:2)/PEp(36:2)+1O	0,808582	0,750104	1,061771	1,212500	0,906285	0,724977	1,182750	1,806767	2,201266	1,378571	1,426118	1,141818	1,517007	1,324853	2,112541	2,487553	2,090681	2,478228	4,165584	2,304842	3,634162	2,909108	3,037341	2,795192	2,588749	0,976118	2,981472	0,922684	0,963725	1,282551	1,949718	2,266270	1,939998	1,143111	0,804227	0,722683
PEo(34:1)/PEp(34:0)	0,356001	0,330255	0,467475	0,181717	0,501088	0,520926	0,246879	0,276796	0,324405	0,527694	0,474531	0,379932	0,574167	1,062228	0,799569	2,344056	1,970078	1,423915	0,648887	0,626149	0,237255	1,125395	1,175002	1,966750	0,420982	0,920844	0,609033	0,322145	0,399064	0,360293	0,557368	0,647861	0,380090	0,306068	0,445282	0,395464
PEo(38:6)+1O/PE(38:5)/PEp(38:5)+1O	1,492488	1,384549	1,959827	0,697802	0,783487	0,717957	1,016544	2,765112	1,718022	1,390413	1,749999	1,401133	1,615495	1,427708	2,249692	2,123143	1,784410	2,188051	4,135294	3,899523	2,611949	4,483760	4,681403	4,462141	2,206376	1,033917	1,994338	1,392461	1,360099	1,124778	2,352960	2,734982	2,573103	1,161061	0,995386	1,278264
PEo(38:7)+1O/PE(38:6)/PEp(38:6)+1O	1,683815	1,562038	2,211063	2,831576	0,886683	1,295303	2,550120	1,829598	2,489183	1,402392	1,838150	1,471710	1,880266	1,443602	2,618405	1,637736	1,376447	2,337787	4,533075	4,266738	6,078666	3,919241	4,092000	4,342559	2,537360	0,953628	2,219576	1,517036	1,354852	1,410498	2,777120	3,228008	2,635786	0,691141	0,653635	1,330790
PEo(38:4)/PEp(38:3)	0,280583	0,260291	0,368441	0,219785	0,572098	0,410652	0,151463	0,382511	0,171457	0,367162	0,660836	0,529097	0,537683	0,981418	0,748762	1,986613	1,669663	1,398572	0,907412	0,505994	0,342512	0,946197	0,987905	0,974466	0,368741	1,043510	1,492259	0,447877	0,750583	0,283937	0,255215	0,296652	0,435186	1,177657	0,804640	0,340271
PEo(34:2)+1O/PE(34:1)	0,762256	0,707128	1,000939	1,791098	1,013229	0,545948	0,960591	2,108574	1,348572	0,911837	1,438891	1,152045	2,076023	2,739593	2,891011	1,680266	1,412191	1,866958	2,799878	1,721791	3,581429	1,885703	1,968824	1,571700	1,646720	1,223904	1,823147	2,021550	1,184686	2,577292	1,085827	1,262119	1,155175	1,246499	0,773086	0,992933
PEo(38:6)/PEp(38:5)	0,331429	0,307460	0,435209	0,264313	0,536590	0,732528	0,288519	0,352900	0,367507	0,495589	0,854823	0,684412	1,310217	1,043390	1,824570	1,936979	1,627948	1,996381	1,035468	1,152574	0,485223	1,428801	1,491782	1,999363	0,584879	0,967156	1,120372	1,111357	1,031620	0,615234	0,549041	0,638183	0,834798	1,500762	0,866601	0,725173
PEo(32:1)/PEp(32:0)	0,202209	0,187585	0,265526	0,067372	0,244725	0,177128	0,108251	0,093565	0,030765	0,107991	0,275326	0,220439	0,413441	0,628027	0,575746	0,811636	0,682145	0,815970	0,451837	0,364676	0,159338	0,501559	0,523667	0,611471	0,163605	0,448583	0,568392	0,323294	0,283397	0,124577	0,238733	0,277493	0,403346	0,232124	0,298309	0,214777
PEo(36:5)/PEp(36:4)	0,423813	0,393162	0,556520	0,099931	0,271964	0,379583	0,382048	0,259544	0,535859	0,391334	0,538604	0,431232	0,490943	0,694245	0,683673	1,310671	1,101563	0,894828	0,840145	0,918082	0,669841	0,728265	0,760367	0,661568	0,431337	0,444946	0,751245	0,903611	0,505367	0,646618	0,444029	0,516121	0,349334	0,611077	0,564229	0,452770
PEo(40:7)+1O/PE(40:6)/PEp(40:6)+1O	0,587537	0,545045	0,771510	0,930435	0,570835	0,290007	0,582244	0,403491	0,990201	0,480453	0,686795	0,549881	0,425003	0,569466	0,591846	0,567635	0,477073	0,596970	1,058313	1,158530	0,812284	1,610104	1,681077	1,671232	0,940988	0,627634	0,804373	0,767049	0,365561	0,681436	1,215671	1,413045	1,393395	0,364876	0,251720	0,270269
PEp(40:10)	0,167674	0,155547	0,220177	0,101590	0,169436	0,078189	0,176262	0,236307	0,499388	0,205383	0,113971	0,091250	0,129827	0,056756	0,180793	0,243800	0,204904	0,225720	0,328602	0,179690	0,161593	0,637157	0,665243	0,600976	0,269949	0,138920	0,299400	0,087449	0,092745	0,092756	0,372871	0,433409	0,500037	0,155867	0,084930	0,083438
PEo(36:4)+1O/PE(36:3)/PEp(36:3)+1O	1,108931	1,028731	1,456168	1,928778	0,603745	0,423483	1,473343	0,853595	1,963294	0,927537	1,455828	1,165605	1,647190	1,292221	2,293830	1,614322	1,356768	1,285038	2,770580	2,969239	1,876034	2,314612	2,416639	2,206299	2,294220	0,661600	2,148013	0,891572	0,851594	0,841553	1,665060	1,935396	1,647780	1,167450	1,149264	1,113798
PEo(34:2)/PEp(34:1)	0,247583	0,229677	0,325107	0,152846	0,327553	0,304442	0,078885	0,336818	0,367479	0,130714	0,315912	0,252934	0,497200	0,511993	0,692387	1,352558	1,136767	0,899845	0,408075	0,448809	0,195841	0,531830	0,555273	0,579204	0,440161	0,375415	0,451088	0,323880	0,382190	0,411571	0,342236	0,397801	0,411823	0,387717	0,512904	0,275661
PEo(38:4)+1O/PE(38:3)/PEp(38:3)+1O	0,726274	0,673748	0,953690	0,955178	0,203439	0,288193	0,503993	1,274219	1,687684	0,744246	0,882402	0,706493	0,901123	1,047380	1,254878	0,750073	0,630404	0,417233	1,576570	0,815356	0,646997	1,719778	1,795585	1,686838	1,715938	0,849027	0,890035	0,777838	0,656606	0,731633	1,021357	1,187182	1,364345	0,586226	0,361050	0,654607
PEo(40:7)/PEp(40:6)	0,092303	0,085627	0,121205	0,119412	0,136494	0,328722	0,071580	0,181238	0,074698	0,188126	0,209414	0,167667	0,307474	0,599569	0,428180	0,704966	0,592493	0,784121	0,372745	0,213271	0,227253	0,530252	0,553625	0,574204	0,201058	0,355648	0,389364	0,297589	0,302219	0,220420	0,261621	0,304097	0,318499	0,146980	0,271957	0,186744
PEo(40:6)/PEp(40:5)	0,258179	0,239507	0,339022	0,053714	0,286519	0,272357	0,181596	0,147036	0,391501	0,212306	0,380033	0,304273	0,348087	0,617429	0,484736	0,902111	0,758185	0,624021	0,540782	0,721254	0,360596	0,935537	0,976775	1,371424	0,530231	0,382433	0,536927	0,377854	0,247698	0,207926	0,258141	0,300052	0,232840	0,374186	0,438666	0,322773
PEo(40:5)/PEp(40:4)	0,150806	0,139899	0,198027	0,158843	0,144162	0,167111	0,090092	0,116893	0,097299	0,155247	0,201384	0,161238	0,375753	0,420533	0,523262	0,876584	0,736731	0,494820	0,274491	0,248781	0,405724	0,269626	0,281511	0,398003	0,077452	0,262746	0,208258	0,351952	0,152717	0,207567	0,061607	0,071610	0,151643	0,301939	0,107837	0,180858
PEo(36:2)/PEp(36:1)	0,140303	0,130156	0,184236	0,077740	0,260207	0,217908	0,080711	0,204020	0,196454	0,183247	0,376759	0,301651	0,289127	0,242506	0,402631	0,505990	0,425263	0,604742	0,288218	0,255570	0,167831	0,494968	0,516786	0,763748	0,191929	0,299502	0,302898	0,232782	0,283635	0,208058	0,225390	0,261984	0,302711	0,383924	0,316755	0,088832
PEo(40:6)+1O/PE(40:5)/PEp(40:5)+1O	0,116160	0,107759	0,152533	0,183930	0,280090	0,132384	0,299392	0,599656	0,244111	0,300933	0,433899	0,347401	0,470267	0,298718	0,654881	0,546412	0,459235	0,657605	0,607694	1,148553	0,416084	0,798751	0,833960	0,721242	0,540154	0,512966	0,665102	0,236411	0,206991	0,391630	0,251121	0,291892	0,305699	0,249444	0,187749	0,151740
PEo(36:3)/PEp(36:2)	0,171477	0,159076	0,225172	0,099274	0,313214	0,139061	0,009261	0,132468	0,130357	0,214032	0,172101	0,137792	0,333557	0,300470	0,464502	0,339660	0,285470	0,534438	0,256499	0,235761	0,137043	0,304093	0,317497	0,550009	0,290940	0,191686	0,281196	0,123097	0,178351	0,057556	0,160713	0,186806	0,143894	0,303524	0,125004	0,109106
PEo(36:4)/PEp(36:3)	0,064403	0,059745	0,084569	0,189141	0,212539	0,139632	0,156054	0,119393	0,165737	0,167090	0,324701	0,259971	0,638710	0,424811	0,889450	0,412507	0,346694	0,400373	0,948316	0,402379	0,457237	0,486216	0,507648	0,406338	0,260458	0,155183	0,437047	0,246616	0,486575	0,246385	0,188811	0,219466	0,201889	0,202409	0,171025	0,189257
PEp(38:8)	0,082595	0,076621	0,108457	0,089761	0,045397	0,035307	0,126101	0,075535	0,125241	0,061239	0,100425	0,080405	0,055630	0,021943	0,077469	0,144884	0,121769	0,140328	0,189198	0,185690	0,109356	0,219031	0,228686	0,272011	0,063212	0,031505	0,027640	0,071105	0,018409	0,013830	0,164894	0,191666	0,163388	0,102806	0,156588	0,082188
PEo(40:8)+1O/PE(40:7)/PEp(40:7)+1O	0,212293	0,196940	0,278768	0,108102	0,166615	0,356223	0,119762	0,182241	0,309966	0,240726	0,314348	0,251682	0,181170	0,178961	0,252293	0,238340	0,200314	0,193151	0,359402	0,382267	0,380659	0,336270	0,351093	0,294543	0,251065	0,777442	0,317350	0,142384	0,109222	0,161828	0,205087	0,238385	0,482276	0,992327	0,407748	0,209460
PEo(40:4)/PEp(40:3)	0,123697	0,114751	0,162430	0,084056	0,089277	0,111291	0,152277	0,201910	0,078147	0,163533	0,280326	0,224442	0,267202	0,240141	0,372098	0,424578	0,356840	0,294128	0,181311	0,224055	0,192656	0,451831	0,471748	0,397550	0,152379	0,152829	0,288797	0,167141	0,188791	0,111984	0,108062	0,125607	0,138924	0,168167	0,196672	0,096541
PEo(40:5)+1O/PE(40:4)/PEp(40:4)+1O	0,074330	0,068954	0,097604	0,115917	0,134845	0,130920	0,097646	0,507278	0,085140	0,140319	0,180469	0,144492	0,240390	0,232187	0,334760	0,307364	0,258326	0,490805	0,339157	0,456845	0,205946	0,335845	0,350649	0,450968	0,467253	0,180563	0,183269	0,337623	0,182878	0,182565	0,116683	0,135627	0,148076	0,151160	0,183001	0,176983
PEo(38:7)/PEp(38:6)	0,162395	0,150650	0,213245	0,157881	0,170972	0,253358	0,179845	0,161912	0,193582	0,263060	0,241416	0,193289	0,328692	0,286696	0,457728	0,485346	0,407913	0,668886	0,755985	0,562715	0,296289	0,600910	0,627398	0,438476	0,415217	0,407659	0,580323	0,261491	0,271611	0,398826	0,347519	0,403942	0,418634	0,273112	0,166813	0,280637
PEo(40:10)/PEp(40:9)	0,107162	0,099412	0,140718	0,028711	0,044181	0,016362	0,032766	0,033871	0,015391	0,086713	0,044998	0,036028	0,073461	0,044250	0,102300	0,039179	0,032928	0,019291	0,110942	0,351397	0,056183	0,156098	0,162979	0,147465	0,088728	0,042010	0,063353	0,024365	0,027574	0,027683	0,173314	0,201453	0,372629	0,035322	0,023405	0,021518
PE(28:0)	0,100252	0,093001	0,131643	0,125039	0,088414	0,091489	0,140439	0,164269	0,115405	0,067518	0,146883	0,117601	0,383182	0,339200	0,533608	0,289002	0,242894	0,334397	0,370394	0,258076	0,547054	0,354429	0,370053	0,416134	0,148137	0,102148	0,137482	0,130879	0,097573	0,104743	0,096187	0,111804	0,094774	0,123637	0,150081	0,096343
PEo(36:6)+1O/PE(36:5)/PEp(36:5)+1O	0,130996	0,121522	0,172015	0,138675	0,044071	0,029450	0,135858	0,198977	0,371176	0,187496	0,145337	0,116364	0,210591	0,127590	0,293263	0,296961	0,249583	0,170068	0,182350	0,543752	0,239065	0,618041	0,645284	0,548676	0,251807	0,233546	0,179679	0,140163	0,145682	0,206873	0,291520	0,338850	0,279092	0,184152	0,133948	0,101243
LPE(20:4)	0,015451	0,014333	0,020289	0,030233	0,176111	0,060478	0,068651	0,074521	0,141648	0,054475	0,061077	0,048901	0,037582	0,157969	0,052335	0,063069	0,053007	0,069853	0,134010	0,210130	0,044552	0,140299	0,146483	0,123291	0,016989	0,031536	0,027679	0,096270	0,029346	0,133129	0,018437	0,021430	0,015844	0,014605	0,009769	0,008170
LPE(18:0)	0,096313	0,089348	0,126472	0,159370	0,565192	0,090138	0,244126	0,261311	0,842734	0,111563	0,219945	0,176098	0,225095	0,314729	0,313461	0,212520	0,178614	0,180058	0,647402	0,383766	0,347188	0,212848	0,222230	0,377423	0,089312	0,120973	0,072602	0,324132	0,057064	0,464571	0,088597	0,102982	0,091877	0,043678	0,009382	0,008301
LPE(16:0)	0,038308	0,035538	0,050304	0,103265	0,464483	0,065877	0,291594	0,188192	0,726849	0,229784	0,129382	0,103590	0,176951	0,240799	0,246417	0,176287	0,148162	0,153020	0,243843	0,600189	0,169223	0,173084	0,180713	0,127206	0,047447	0,061544	0,071694	0,207446	0,016538	0,406117	0,067390	0,078331	0,070130	0,052110	0,002941	0,011625
LPE(18:1)	0,023353	0,021664	0,030666	0,050681	0,173130	0,019758	0,188086	0,066106	0,253298	0,105876	0,094107	0,075346	0,127402	0,207599	0,177417	0,218625	0,183745	0,198137	0,121485	0,107199	0,076158	0,071106	0,074240	0,032157	0,023484	0,027472	0,027182	0,058901	0,031528	0,116274	0,015002	0,017438	0,016635	0,010769	0,002398	0,005149
LPE(18:2)	0,030437	0,028236	0,039968	0,042055	0,190691	0,028619	0,092751	0,056911	0,218533	0,071161	0,044092	0,035302	0,086694	0,122314	0,120728	0,118731	0,099788	0,131478	0,196634	0,276103	0,147322	0,141422	0,147656	0,159234	0,017096	0,022497	0,017803	0,090447	0,039826	0,086689	0,030635	0,035609	0,038080	0,017600	0,003768	0,004839
LPE(22:6)	0,007504	0,006961	0,009854	0,016716	0,050022	0,014222	0,022344	0,045334	0,064290	0,021805	0,030984	0,024807	0,024490	0,059571	0,034103	0,051399	0,043199	0,059899	0,046361	0,054442	0,024357	0,031494	0,032882	0,011035	0,007895	0,011208	0,009260	0,037092	0,006729	0,040839	0,004990	0,005800	0,002898	0,005814	0,005844	0,001707
LPE(22:5)	0,001104	0,001024	0,001449	0,008532	0,020724	0,009021	0,007011	0,008545	0,011893	0,002876	0,008107	0,006491	0,007319	0,018394	0,010192	0,013960	0,011732	0,016948	0,010277	0,019574	0,009091	0,011845	0,012367	0,008908	0,001814	0,003392	0,002205	0,011028	0,003750	0,013743	0,003068	0,003566	0,005202	0,000983	0,000331	0,001088
LPE(20:3)	0,002909	0,002698	0,003820	0,016632	0,043395	0,014201	0,030751	0,014930	0,060591	0,037234	0,026874	0,021517	0,028183	0,039567	0,039247	0,029361	0,024677	0,024662	0,016502	0,028222	0,101714	0,025459	0,026581	0,028642	0,005387	0,004979	0,003566	0,027364	0,012559	0,037249	0,002339	0,002719	0,001533	0,004835	0,002891	0,001957
PI(38:4)	0,315582	0,292759	0,414400	2,202579	1,736521	1,599727	1,303157	1,653965	1,328971	1,222150	2,937455	2,351866	1,183574	4,230568	1,648211	1,025102	0,861554	1,012788	1,747657	1,432520	1,040765	1,279367	1,335762	1,136527	0,033208	0,362731	0,698805	0,220895	0,463474	0,460253	0,227193	0,264080	0,426679	0,298438	0,140197	0,089554
PI(40:4)	1,325819	1,229933	1,740969	3,029830	3,026307	2,076712	3,807346	1,758368	2,977461	5,520830	4,797692	3,841261	2,414540	2,286536	3,362419	2,845513	2,391531	3,435968	1,783702	2,238950	1,904175	1,951481	2,037502	3,956697	1,033829	1,896363	1,993161	0,207487	0,114407	0,336819	0,405264	0,471062	0,441448	0,036257	0,095542	0,266872
PI(42:3)	0,632352	0,586619	0,830359	1,581551	2,244939	1,016771	0,319658	0,340582	0,756723	0,679060	1,964844	1,573148	0,791586	3,084872	1,102340	0,395870	0,332712	0,675935	2,900698	1,066368	0,281008	2,333219	2,436066	3,572051	0,159597	0,618966	0,450874	0,046985	0,131872	0,057129	0,394280	0,458294	0,353351	0,019380	0,019040	0,034225
PI(40:3)	0,555387	0,515221	0,729294	0,348981	0,300064	0,796956	1,038552	0,587166	0,710252	0,992106	0,689535	0,552074	0,268578	0,166863	0,374014	0,332188	0,279190	0,221592	0,177254	0,842601	0,452841	1,184722	1,236945	3,060181	0,075927	0,092415	0,066433	0,096019	0,047124	0,038367	0,046093	0,053577	0,028027	0,065603	0,054807	0,064659
PI(30:1)	0,001678	0,001557	0,002204	0,003619	0,012162	0,015480	0,013641	0,095004	0,035012	0,032350	0,005102	0,004085	0,003039	0,005506	0,004232	0,007357	0,006183	0,035018	0,026571	0,024491	0,005911	0,160339	0,167407	0,147382	0,002246	0,001717	0,004666	0,001198	0,005172	0,001496	0,003312	0,003850	0,004237	0,018509	0,016158	0,016385
PI(36:4)	0,083857	0,077792	0,110115	0,401359	0,222288	0,400974	0,210710	0,087222	0,163907	0,156005	0,200145	0,160246	0,352910	0,591995	0,491453	0,222964	0,187391	0,317546	0,249138	0,271713	0,125510	0,015284	0,015958	0,018256	0,199113	0,184826	0,138959	0,020233	0,053380	0,086612	0,066960	0,077831	0,049806	0,038250	0,016278	0,015790
PI(42:2)	0,461708	0,428316	0,606281	1,788313	0,445225	0,627537	0,893485	0,112945	0,826681	0,986499	1,459138	1,168255	1,133946	1,934846	1,579101	0,628110	0,527900	0,499947	1,560449	0,521971	0,459760	1,377637	1,438363	1,496060	0,406253	0,489265	0,336830	0,055517	0,131605	0,045753	0,194463	0,226036	0,243672	0,019499	0,008541	0,028065
PI(38:8)	0,094574	0,087734	0,124188	0,196265	0,358763	0,268042	0,247866	0,108810	0,182466	0,398553	0,315282	0,252430	0,219963	0,117714	0,306314	0,121343	0,101983	0,174855	0,172032	0,250953	0,132221	0,106956	0,111671	0,680167	0,067298	0,053702	0,051742	0,015611	0,008215	0,030863	0,019684	0,022880	0,017950	0,005721	0,007432	0,020963
PI(36:3)	0,116754	0,108310	0,153312	0,418556	0,168808	0,187369	0,061646	0,065646	0,040128	0,076298	0,113928	0,091216	0,126875	0,076674	0,176682	0,073375	0,061669	0,135961	0,354857	0,156761	0,064589	0,294177	0,307144	0,481854	0,043645	0,059834	0,034478	0,008063	0,015588	0,032038	0,050480	0,058676	0,082782	0,012954	0,004528	0,006603
PI(34:2)	0,056722	0,052619	0,074483	0,386490	0,182789	0,195931	0,129385	0,023966	0,084802	0,104218	0,235020	0,188168	0,216879	0,304503	0,302019	0,155366	0,130578	0,070362	0,169651	0,100760	0,084816	0,016681	0,017416	0,027312	0,029347	0,092028	0,031322	0,007109	0,006772	0,012346	0,022276	0,025893	0,011355	0,027209	0,004438	0,009636
PI(38:5)	0,098690	0,091552	0,129592	0,164291	0,124210	0,115653	0,207391	0,076308	0,086335	0,049238	0,095576	0,076522	0,077361	0,215311	0,107731	0,083683	0,070332	0,086455	0,196548	0,071156	0,031723	0,021006	0,021932	0,014475	0,054802	0,048904	0,037802	0,015547	0,022934	0,022847	0,022879	0,026593	0,017665	0,015147	0,013801	0,004341
PI(40:10)	0,148253	0,137531	0,194675	0,339750	0,201030	0,339959	0,093604	0,177821	0,030308	0,150348	0,286677	0,229528	0,166894	0,225060	0,232411	0,115484	0,097059	0,182658	0,146509	0,183454	0,077137	0,433029	0,452117	0,568663	0,059396	0,121538	0,076510	0,011313	0,025167	0,011748	0,025629	0,029790	0,023393	0,017110	0,009625	0,010227
PI(40:2)	0,057256	0,053115	0,075184	0,172478	0,123184	0,094894	0,143084	0,080219	0,080453	0,145414	0,166072	0,132965	0,133436	0,182248	0,185819	0,054497	0,045802	0,061816	0,075266	0,131104	0,047347	0,167416	0,174796	0,138132	0,041702	0,034459	0,044109	0,015827	0,014182	0,008600	0,012715	0,014780	0,010878	0,008229	0,003145	0,008440
PI(40:5)	0,089521	0,083047	0,117553	0,156311	0,116858	0,046981	0,099744	0,123796	0,042436	0,045083	0,084241	0,067448	0,161838	0,172105	0,225371	0,038603	0,032444	0,081492	0,193144	0,042421	0,022365	0,111867	0,116798	0,096067	0,029169	0,016383	0,020785	0,007264	0,012300	0,012895	0,007452	0,008662	0,016694	0,008621	0,004164	0,007792
PI(42:6)	0,027437	0,025453	0,036029	0,124018	0,073574	0,048093	0,080065	0,020381	0,041751	0,061951	0,101261	0,081075	0,086577	0,093812	0,120565	0,024269	0,020397	0,030875	0,037387	0,070523	0,025511	0,094462	0,098626	0,117834	0,040979	0,037524	0,021496	0,003068	0,005885	0,004819	0,007833	0,009105	0,011284	0,004058	0,004834	0,005721
PI(40:8)	0,040484	0,037556	0,053160	0,046500	0,083077	0,021398	0,085223	0,042385	0,066424	0,040925	0,088933	0,071204	0,092722	0,041195	0,129122	0,011968	0,010059	0,013458	0,026659	0,090325	0,032908	0,534062	0,557603	0,427230	0,021370	0,016996	0,030304	0,006293	0,008573	0,002695	0,002413	0,002805	0,007948	0,004227	0,003956	0,009639
PI(38:7)	0,025328	0,023496	0,033259	0,024925	0,058289	0,032891	0,016508	0,029705	0,034331	0,009361	0,022737	0,018204	0,037055	0,035110	0,051602	0,050012	0,042033	0,036346	0,024139	0,046169	0,012046	0,034182	0,035688	0,074911	0,014045	0,009936	0,024434	0,002643	0,010054	0,002452	0,003743	0,004351	0,001296	0,002172	0,003964	0,003667
PS(42:3)	1,356206	1,258123	1,780871	2,193394	2,263313	3,246026	3,161579	3,633886	1,578411	5,323909	2,730475	2,186148	2,649321	4,311308	3,689370	2,599799	2,185019	2,545288	1,479196	2,336547	1,041690	3,065009	3,200114	2,867595	0,306545	0,122769	0,461572	0,331387	0,341722	0,294390	0,181952	0,211493	0,238661	3,378089	10,299154	9,300492
PS(40:3)	0,655017	0,607645	0,860120	1,790602	1,412122	1,907263	2,277011	2,470352	2,228817	2,558283	1,535803	1,229637	1,311456	1,828962	1,826296	1,494049	1,255684	1,244679	0,907006	1,412710	1,447179	1,735932	1,812452	1,556448	0,123768	0,104359	0,334647	0,218852	0,190161	0,211224	0,149660	0,173958	0,190383	1,824732	4,878070	4,669707
PS(38:1)	0,435816	0,404297	0,572282	1,475062	1,023554	1,442291	0,711538	1,476800	1,431540	2,252620	0,521020	0,417154	1,314541	1,341244	1,830592	1,642825	1,380724	1,191007	0,782020	0,701733	0,633253	0,765953	0,799716	0,819193	0,084942	0,064122	0,055253	0,132893	0,098726	0,143713	0,070097	0,081477	0,102614	0,797218	2,430863	2,130937
PS(40:1)	0,362375	0,336167	0,475844	0,809724	0,971088	1,238817	1,078450	1,033836	1,694914	2,154049	0,893922	0,715717	0,677037	1,284463	0,942823	1,671148	1,404528	1,612816	0,755623	0,901384	0,772325	0,785004	0,819607	1,041889	0,096657	0,054926	0,112474	0,089219	0,054448	0,087247	0,118242	0,137440	0,145074	1,007503	4,376958	2,964847
PS(38:0)	0,747344	0,693294	0,981357	0,711599	1,075513	0,658571	1,434245	1,674606	0,863738	1,372822	0,389580	0,311916	0,912769	1,247507	1,271097	0,885302	0,744058	0,398440	1,218238	1,110671	0,684777	0,589330	0,615307	0,644418	0,196765	0,108813	0,084681	0,070803	0,082974	0,082652	0,091780	0,106682	0,144465	2,719674	2,448320	2,447122
PS(42:4)	0,298837	0,277224	0,392411	0,369696	0,489081	0,642274	0,544292	0,715085	0,659448	0,870391	0,736095	0,589352	0,532219	0,764798	0,741153	0,602016	0,505969	0,598363	0,566838	0,625354	0,490651	0,426545	0,445347	0,595017	0,078757	0,028924	0,072449	0,065544	0,066417	0,060520	0,045566	0,052965	0,097762	0,474944	1,592441	1,900666
PS(42:5)	0,235556	0,218520	0,309315	0,458224	0,398307	0,581352	0,394136	0,603959	0,507264	0,695959	0,360825	0,288894	0,479269	0,638549	0,667417	0,493960	0,415152	0,461627	0,311605	0,427429	0,449525	0,416196	0,434542	0,756433	0,043441	0,023612	0,062551	0,060969	0,055106	0,049890	0,033584	0,039036	0,038724	0,266092	1,624600	1,384967
PS(42:2)	0,232845	0,216005	0,305755	0,323676	0,240233	0,319716	0,515591	0,453707	0,355937	0,286118	0,194614	0,155818	0,403190	0,609217	0,561471	0,712317	0,598672	0,684844	0,252321	0,642019	0,349878	0,552010	0,576343	0,381824	0,064480	0,021667	0,048868	0,048042	0,040505	0,044013	0,033092	0,038465	0,045306	0,648999	1,065158	1,667303
PS(44:5)	0,325428	0,301892	0,427328	0,394653	0,248883	0,493257	0,411178	0,816367	0,318230	0,642214	0,302450	0,242156	0,555587	0,527312	0,773695	0,554044	0,465650	0,373867	0,352735	0,576340	0,459023	0,381464	0,398279	0,374710	0,062726	0,017272	0,044512	0,053318	0,017185	0,048486	0,033018	0,038379	0,060393	0,481606	1,936779	1,496142
PS(40:2)	0,314204	0,291480	0,412589	0,601347	0,573276	0,426595	0,393219	0,767823	0,198584	0,706658	0,575709	0,460940	0,636037	0,636337	0,885727	0,726862	0,610896	0,426029	0,294760	0,439133	0,378982	0,487724	0,509223	0,675086	0,054350	0,026789	0,069237	0,060774	0,038892	0,069950	0,048482	0,056353	0,085676	0,458674	2,309205	1,230250
PS(40:0)	0,356993	0,331175	0,468778	0,335447	0,438187	0,148999	0,473237	0,737313	0,288907	0,483432	0,267155	0,213897	0,290552	0,368234	0,404615	0,321722	0,270394	0,214186	0,408899	0,689719	0,180865	0,259153	0,270576	0,276725	0,071685	0,026656	0,039236	0,029326	0,014724	0,035841	0,051967	0,060404	0,048932	0,706810	0,831600	1,478129
PS(44:4)	0,106314	0,098626	0,139604	0,103628	0,103602	0,211813	0,258872	0,426887	0,113888	0,225880	0,120124	0,096177	0,240114	0,214861	0,334376	0,248533	0,208881	0,193299	0,173714	0,305168	0,136153	0,213998	0,223431	0,156181	0,033605	0,009269	0,021380	0,012097	0,013666	0,019975	0,017498	0,020339	0,027671	0,360748	0,710922	0,881123
PS(36:0)	0,142122	0,131844	0,186625	0,068780	0,217801	0,128328	0,288086	0,148197	0,089566	0,116899	0,261723	0,209548	0,189790	0,181636	0,264296	0,183056	0,153851	0,163160	0,227361	0,379298	0,077058	0,259541	0,270981	0,140797	0,033569	0,017711	0,018495	0,019172	0,016465	0,015918	0,022037	0,025615	0,023705	0,317609	0,274329	1,073200
SM(d34:1)	2,555089	2,011372	3,174290	1,013614	0,301520	1,264000	0,536739	0,850285	0,607928	0,131320	0,367318	0,245795	0,410708	0,401902	0,434729	0,474763	0,437726	0,289956	0,345280	0,174792	0,254698	0,046202	0,054627	0,087805	0,411292	0,712363	0,931586	0,641550	0,364499	0,205734	0,106975	0,154893	0,154956	0,136910	0,149457	0,118851
SM(d42:2)	0,784230	0,617348	0,974281	0,427006	0,112833	0,789820	0,288550	0,518221	0,236617	0,055713	0,166851	0,111650	0,131810	0,196586	0,139520	0,167737	0,154652	0,158578	0,105575	0,111612	0,097134	0,013808	0,016326	0,033349	0,210720	0,297458	0,262815	0,212312	0,218624	0,261194	0,035864	0,051929	0,034911	0,050200	0,021166	0,040877
SM(d40:1)	0,590734	0,465027	0,733893	0,463045	0,193186	0,294714	0,209602	0,502355	0,128397	0,104268	0,228108	0,152641	0,117465	0,135287	0,124335	0,161191	0,148616	0,179252	0,087869	0,041019	0,071336	0,006903	0,008162	0,002017	0,208207	0,348192	0,231938	0,184426	0,175953	0,164321	0,014501	0,020997	0,014096	0,041979	0,034398	0,032801
