# Supplementary material for: Effects of Natural Antioxidants on Phospholipid and Ceramide Profiles of 3D-Cultured Skin Fibroblasts Exposed to UVA or UVB Radiation
Source: Antioxidants (Basel). 2021 Apr 8;10(4):578. doi: 10.3390/antiox10040578 (PMC8068794; doi:10.3390/antiox10040578)
Supplement: Supplementary file 1 [file antioxidants-10-00578-s001.zip › Supplementary Table S6.csv]

Name	1A	1B	1C	2A	2B	2C	3A	3B	3C	4A	4B	4C	5A	5B	5C	6A	6B	6C	7A	7B	7C	8A	8B	8C	9A	9B	9C	10A	10B	10C	11A	11B	11C	12A	12B	12C
Label	Control	Control	Control	Asc	Asc	Asc	Rut	Rut	Rut	Rut+Asc	Rut+Asc	Rut+Asc	UVA	UVA	UVA	UVA+Asc	UVA+Asc	UVA+Asc	UVA+Rut	UVA+Rut	UVA+Rut	UVA+Rut+Asc	UVA+Rut+Asc	UVA+Rut+Asc	UVB	UVB	UVB	UVB+Asc	UVB+Asc	UVB+Asc	UVB+Rut	UVB+Rut	UVB+Rut	UVB+Rut+Asc	UVB+Rut+Asc	UVB+Rut+Asc
1-O-myristoyl-Cer(d18:1/16:0)	0.396363437	0.584114538	0.575412036	0.04687809	0.039126463	0.026542473	0.185966343	0.060134477	0.048889818	0.149251031	0.106181673	0.053738062	0.171173464	0.139165418	0.22480668	0.479729394	0.484822052	0.390023898	0.147666645	0.105489568	0.129752169	0.37396076	0.284210178	2.978296045	1.008734666	0.577845925	0.091184026	0.87893477	1.034224964	0.714581114	0.70725536	0.848683231	0.869924093	1.341595451	0.725531578	0.608091116
1-O-palmitoyl-Cer(d18:1/16:0)	0.255087139	0.357784558	0.297253644	0.052229312	0.042450824	0.034361389	0.131456617	0.042172239	0.036993192	0.094470206	0.017170897	0.018062892	0.10445503	0.091627219	0.115503781	0.054703511	0.050663266	0.047985536	0.019502618	0.016324898	0.018610384	0.052086574	0.040106662	0.045981681	0.193125438	0.18956571	0.208274121	0.186092919	0.091740756	0.163239403	0.121035588	0.10907825	0.137980571	0.29103487	0.201967787	0.163147623
1-O-eicosanoyl-Cer(d18:1/16:0)	0.072712981	0.112531994	0.096080761	0.138219991	0.116997907	0.065741746	0.013935169	0.056343391	0.043010222	0.121802356	0.103725979	0.079261755	0.182216026	0.139096203	0.322275745	0.020524067	0.024789222	0.015667226	0.026750397	0.01120841	0.014683017	0.015698739	0.013186941	0.013746094	0.168208527	0.125553016	0.129100984	0.267324528	0.47667844	0.204064525	0.071760516	0.096354255	0.094006275	0.100894423	0.03354622	0.037482477
Cer(d18:2/18:0(2OH))	4.277940644	5.805776587	4.594916763	9.045426	7.59815784	5.707332503	5.027753062	4.185265351	3.671285395	3.942961578	3.810046585	3.193930733	3.575689842	3.136570037	5.072926058	6.989158254	6.820845383	6.130840576	5.438113461	3.535480969	4.030448305	7.742488374	6.503690234	7.060876999	2.946088689	3.212858933	2.643566187	8.940085927	7.490521386	7.842180639	6.482360915	6.533196752	7.389891443	12.17292915	7.035747671	6.148195416
Cer(d16:1/18:1(2OH))	3.081510558	3.511488775	3.949559853	3.013395062	2.493520477	1.913266706	3.264844295	2.072937564	1.535509306	1.347989863	1.967070064	1.921324248	2.754006519	2.040004829	1.99624128	3.890775746	3.311261728	2.882056108	2.428081983	1.724323022	2.32783608	3.388104838	2.913770161	3.092029669	1.901145898	1.815376208	2.08827126	4.714766665	4.477270692	3.492419752	2.830145126	2.876560993	3.820695921	4.715224824	3.208156899	2.994842697
Cer(d18:1/20:0(2OH))	1.149680492	1.110486839	1.407160963	2.605372716	2.725550625	2.12786882	2.934682511	10.38508505	8.582714915	2.458553777	2.688136129	2.565948123	1.501700124	1.241074483	0.816726521	1.000156089	0.679177802	0.82657528	3.054529154	3.483470741	4.214999597	1.899841076	1.671860147	1.886976228	0.739284676	0.69491694	0.713362595	1.03978292	2.684935957	0.859324727	2.13035376	1.98999154	2.57772805	1.693885114	2.230320374	1.618564906
Cer(d16:2/24:0(2OH))	1.462510432	1.976799815	1.474022375	0.516746419	0.451123825	0.302628122	0.888186647	1.099691974	0.93194235	1.22098041	2.020058208	1.886867557	0.617746804	0.523514241	1.034071693	0.654131774	0.957707065	0.554348961	2.934230537	2.012777469	2.375077413	0.379970336	0.345773006	0.374098705	1.663694383	1.621666699	1.788936822	2.052649426	2.376683322	1.739533412	3.321994935	3.041574147	3.919954024	4.041139792	2.513976178	2.63624718
Cer(d16:1/24:0(2OH))	2.098375994	2.628734762	2.159732124	1.568402388	1.464805283	1.011265597	4.244599038	3.696805132	3.159662506	1.213600997	1.638999971	1.548945027	1.234765027	1.055354724	1.947718226	2.840105642	3.076756257	2.427440719	2.030004628	1.622287826	1.898076757	1.24295471	1.131088787	1.296188113	2.059098655	1.285109009	1.441484474	2.304559323	2.781925063	1.969708823	3.016349226	2.811248404	3.529128594	3.632278052	2.672685127	2.636546361
Cer(d16:2/20:1(2OH))	0.436368268	0.507515268	0.44120105	0.677984313	0.717015933	0.448177458	0.684248468	0.886604357	0.720816551	0.35697593	0.484152762	0.457840112	0.539054008	0.438255291	0.681334621	0.830303616	0.725055282	0.67504359	0.325013682	0.241754033	0.297357461	0.342300203	0.314916187	0.368870241	0.370718257	0.326312335	0.348281657	0.743949753	0.621172887	0.604837197	0.368498873	0.340767161	0.453253614	0.600138215	0.46221258	0.460435877
Cer(d16:2/22:1(2OH))	0.494537454	0.583975079	0.53332784	0.574066484	0.690327877	0.4105114	0.371012607	0.535546171	0.377145191	0.290378054	0.360689843	0.333829961	0.823559336	0.579971364	0.767339324	0.773237348	0.636831209	0.544533344	0.245275635	0.150703781	0.213999369	0.354513865	0.333243033	0.315067811	0.087161891	0.54304082	0.612832813	0.486095789	0.415127596	0.342320978	0.167651125	0.193069852	0.238064597	0.550051634	0.402547781	4.41427036
Cer(d18:2/19:0(2OH))	0.171860359	0.159196964	0.156862119	0.166569719	0.179943947	0.128130553	0.209395196	0.383758291	0.295198685	0.21027577	0.29338894	0.271770807	0.214677524	0.165136557	0.107320747	0.409102296	0.233949135	0.314694074	0.222099296	0.026076629	0.033899618	0.079991358	0.07599179	0.07091428	0.138378332	0.158169685	0.15360511	0.234610627	0.066851321	0.180469713	0.045776352	0.04462965	0.059509257	0.191022055	0.194205154	0.172048987
Cer(d15:2/20:0(2OH))	0.210239753	0.210239753	0.196212128	0.249299389	0.309131242	0.227895732	0.308367598	0.062107042	0.050086324	0.080753606	0.078938577	0.07088362	0.132727603	0.10703839	0.101149032	0.015584982	0.011360959	0.012568534	0.024080645	0.022462649	0.027853685	0.032263062	0.031617801	0.312400901	0.021611247	0.225239683	0.23654142	0.048035093	0.268408006	0.038737978	0.058873816	0.055411565	0.073003532	0.233906312	0.22081334	0.207796588
Cer(d18:1/16:0(2OH))	0.240892845	0.218561556	0.221886792	0.226577592	0.269706145	0.202952956	0.211644424	0.177800853	0.16463042	0.149381682	0.207178013	0.181842635	0.259998018	0.240738906	0.179804915	0.3137982	0.256398932	0.290553889	0.147345318	0.143485294	0.154964117	0.213935767	0.216930868	0.199192091	0.139001128	0.151404914	0.168903444	0.227006659	0.279153982	0.210191351	0.216376518	0.225592155	0.23368664	0.165693432	0.187811165	0.147813126
Cer(d18:2/20:0(2OH))	4.655418995	5.013528149	4.448791739	5.531576746	6.009663022	4.714969849	7.556229673	5.970660942	5.10312901	4.400780961	6.26663202	5.362790862	6.105909909	5.218726419	8.169692672	10.11921644	12.20385634	8.64890294	9.030123005	5.943243253	6.953594604	0.989007064	1.028567347	0.100525206	0.738072669	0.70048448	0.071933632	0.112720435	0.132627907	0.096342252	1.071912238	1.205755488	1.254137319	0.094298068	0.080641576	0.083703363
Cer(d14:1/18:1(2OH))	0.100945281	0.096228212	0.082672558	0.039067588	0.049589026	0.043498576	0.053978373	0.130344308	0.107722569	0.0814123	0.083592933	0.071093055	0.07704192	0.063671008	0.071581947	0.170776788	0.179885082	0.141137842	0.071323433	0.055367991	0.066995269	0.059894299	0.0640869	0.061883946	0.135267691	0.160496847	0.137975101	0.216111447	0.183736679	0.178604502	0.123143266	0.150855795	0.149003351	0.12171342	0.099219431	0.515101287
Cer(d16:2/18:1(2OH))	0.398298736	0.398298736	0.400709863	0.149593623	0.184000156	0.104571182	0.075304689	0.318992631	0.259343603	0.072226314	0.050663966	0.04356154	0.497784411	0.404702773	0.545426107	0.4413703	0.503288357	0.412659153	0.345146896	0.025143149	0.030926073	0.031419195	0.033618538	0.031090964	0.155112974	0.061830366	0.088431755	0.01706565	0.058368244	0.013874513	0.039217339	0.048042927	0.048237328	0.040857163	0.0325164	0.036221547
Cer(d16:1/20:0(2OH))	0.178813924	0.18874803	0.160124913	1.241074758	1.107841945	0.715406502	0.788685152	0.105040169	0.075028692	0.138357422	0.122895004	0.104688337	0.275628307	0.196877362	0.378216655	0.975186341	1.140356239	0.696561672	0.182322062	0.12382034	0.173348476	0.056407876	0.060920506	0.06883023	0.077412097	0.087695208	0.100131798	0.098144051	0.148400866	0.070102894	0.121244712	0.152733418	0.169742596	0.108997644	0.083235126	0.112438536
Cer(d18:1/24:1)	4.686287062	5.288195492	4.245607061	2.313595071	2.275787542	1.55900349	5.192049734	7.540817286	6.793529088	11.75624133	15.5941546	13.16203874	10.60582547	9.554797725	18.87088986	3.243708923	5.725436649	3.460475394	4.257611231	3.053916855	3.389847709	60.93996641	66.42456339	73.26804102	9.085081259	8.807858823	0.908572701	4.516287031	5.923993371	4.068727055	26.96768449	29.54178246	29.93412978	75.98805954	45.46824479	52.54264538
Cer(d18:1/19:0)	12.42276178	9.825275227	10.14135983	6.61487675	8.196364529	7.215382807	9.962002713	6.423751825	6.554848801	26.42878736	27.45483945	23.21181881	28.5365488	29.11892735	20.25713243	10.20384039	7.637859326	10.41208202	6.665934171	7.124893218	6.982395355	194.4889267	213.9378193	218.6288279	15.08977783	15.64268685	12.28108612	10.14266746	11.91757658	10.34966067	68.19191281	69.23483186	66.82807456	71.48165284	87.87495848	64.80020178
Cer(d18:1/22:0)	3.218733532	2.721292895	2.904672202	1.006568501	1.095319703	1.105860673	3.908025874	2.089492782	2.271187806	5.267980609	6.475285297	5.533425617	6.312279071	6.861172904	5.138253767	2.564548899	2.743478491	2.787553151	2.073844933	2.233270364	2.054608735	76.50474996	84.15522495	82.12641919	9.760779856	8.81926161	9.720459149	3.920715514	4.269978921	4.261647298	18.17815803	18.81297731	16.72390538	31.07679884	36.27687706	27.42561508
Cer(d18:1/24:0)	17.33625768	15.14970266	15.23148739	11.90490074	11.3608831	10.03191994	23.74332376	25.72188947	22.36686041	50.46919967	62.00962253	52.51265336	55.59239926	48.34121675	50.03021908	25.26361072	23.20490413	21.96835715	24.44777515	17.69726789	20.35185807	176.5714027	195.994257	184.6021111	3.309768841	3.206173844	2.901586561	3.809966915	5.726540038	3.313014709	35.8253774	32.84944366	41.19918401	68.58719397	70.80239233	69.78678866
Cer(d18:1/23:0)	2.233025193	1.991617064	1.43961824	1.545100231	1.7566385	1.462201124	5.668818971	3.927817106	3.873586889	5.974782631	8.746862809	7.486053754	7.429774264	7.327193555	6.547444544	2.449838696	2.18345317	2.416014493	2.711634448	2.627179098	2.663959606	62.79088922	69.69788705	60.63668758	33.20357523	3.373615576	2.836316193	3.685967588	5.131598652	3.635076517	20.3562745	17.07557001	20.64126234	44.6362604	42.38900931	38.40374938
Cer(d18:1/17:0)	4.835244232	4.792072409	4.558293782	2.649776459	2.43301997	2.518350065	3.760459699	1.928976792	2.119754717	9.032990541	8.977397135	7.694911833	8.884117821	9.762766839	12.38347869	3.30402273	4.295543095	3.630794209	2.944753849	2.18443025	1.987831527	68.85293681	77.11528923	72.76715803	5.046165131	4.488544684	4.251638596	4.015209899	5.24452794	4.41231857	24.7793557	24.04890861	22.54921369	39.67545834	33.33085242	31.0279625
Cer(d18:2/23:0)	0.263012859	0.251271214	2.484419884	0.426316551	0.383764581	0.449388236	1.039579235	0.768591825	0.893711425	0.233581372	2.21895185	1.921770799	0.391041672	0.454699619	0.461414086	0.093952983	0.132590906	0.109247655	0.442774565	0.500954444	0.430820822	8.3972852	9.404959426	8.876627536	0.340463033	0.297381174	0.349562582	0.30210677	0.533869042	0.351286942	3.728567844	3.623724057	3.206568346	5.887615676	6.021832992	5.213800438
Cer(d18:2/22:0)	2.447851085	2.55616308	2.054680528	2.867199601	2.328247831	1.920349651	2.145156828	2.363873208	1.906349361	4.186628939	4.775482015	4.141568473	9.577637281	7.723901035	13.20674764	2.457773686	3.232757034	1.982075553	2.248002768	1.346745349	1.669964232	37.64029685	42.53353545	35.66883108	3.310583914	3.111363002	2.453410217	2.294315794	1.908835027	1.850254673	8.038316448	6.216311664	9.967512395	27.75597195	17.31479283	24.33173867
Cer(d18:1/20:0)	0.377182426	0.290397089	0.380909306	0.143420184	0.24961706	0.120562515	0.370135693	0.117098038	0.087386595	0.249483233	0.273401399	0.237109178	1.102817401	0.82299806	0.568000623	0.794004075	0.647130351	0.754004885	1.763492691	0.181699346	0.243477124	5.818185126	6.574549191	5.991814394	1.269975208	1.595547712	1.360122362	0.807242321	0.79351862	0.602419643	0.739110509	0.797352785	0.990408082	4.99251102	5.785324903	6.477448311
Cer(d18:2/20:0)	0.831473464	0.618086469	1.007842009	0.697404713	0.749059894	0.67803236	0.640448254	0.661847923	0.551539936	2.072106184	2.464151486	2.137051731	2.745502836	2.28791903	1.568574328	1.085320624	0.920811453	1.442648956	0.402584041	0.475855536	0.571026643	10.91074413	12.32914087	4.341992425	1.099302624	0.84118591	0.685845137	0.737183204	0.573096231	0.614319337	4.004137098	4.7011272	4.804964518	2.006385715	2.684979859	2.599283894
Cer(d16:1/23:0)	7.146698702	5.767511232	0.539026327	3.939536178	3.901561766	3.713683585	5.87864891	3.255907342	2.881333931	12.00747182	14.882436	12.79367305	17.26200801	15.27611328	13.12460534	6.850493646	5.779919916	6.062383759	3.131211043	3.579164418	4.044455792	115.3272623	131.4730791	126.427797	0.519489469	0.508043894	0.50936505	0.366568415	0.219560061	0.324396828	1.090707921	1.077716674	1.23249995	2.63484269	2.820455386	2.816032461
Cer(d18:1/18:0)	0.12759104	0.12759104	0.123263745	0.054307428	0.058108948	0.044076368	0.092373347	0.109973856	0.102779305	0.313735136	0.340412547	0.295621423	0.246779414	0.230634967	0.366237706	0.064453281	0.081007425	0.060236711	0.055938717	0.043748545	0.046810944	1.545285957	1.761625991	1.080650457	0.546654584	0.391647343	0.386720038	0.565346474	0.20462957	0.528361191	1.029070289	0.986397811	1.10110521	0.862041986	0.666428665	0.796732783
Cer(d18:2/21:0)	0.235675339	0.250146632	0.208357436	0.110227092	0.094503789	0.101107404	0.148478288	0.028286606	0.031084183	0.144596062	0.121110043	0.107299248	0.420571018	0.462165954	0.772932728	0.142822084	0.182838824	0.156947345	0.14098519	0.068483162	0.062319678	2.173589656	2.477892208	2.261052409	0.395386054	0.434925273	0.337611139	0.117994348	0.182272599	0.129664118	0.423217588	3.856306091	0.385128005	1.766179839	1.290618601	1.449664254
Cer(d18:1/26:1)	0.708644632	0.665131365	0.6703679	0.363408954	0.291924176	0.264448265	0.825605686	0.551720294	0.42116053	1.429287981	1.335396807	1.194828722	1.847173318	1.410055968	2.060691907	0.808428001	1.046772155	0.617120612	0.45009274	0.329818807	0.432062637	12.31080953	14.03432287	13.10300361	0.131006292	0.130396387	0.832443466	0.091169036	0.246705532	0.069594684	0.680148345	0.738562149	0.890994332	2.524232366	1.710741697	8.606216123
Cer(d18:1/16:0)	0.093381858	0.107186133	0.085034703	0.065666405	0.064646586	0.047105828	0.083724418	0.089244692	0.078977603	0.1423791	0.130045608	0.120998957	0.222196156	0.196633766	0.416526237	0.099672477	0.139964173	0.088205732	0.162008579	0.072810493	0.082275857	0.547698668	0.629853468	0.62089506	0.059273306	0.136560941	0.149125411	0.081440061	0.147430222	0.07207085	0.402848999	0.39739693	0.455219368	1.180346358	0.885797156	1.512704892
Cer(d18:1/25:0)	0.066142294	0.049462933	0.057920018	0.187505144	0.193237327	0.194409403	0.418454357	0.505450827	0.421209023	0.264916201	0.270872319	0.252029028	0.569110802	0.474259002	0.328373677	0.130334427	0.082364667	0.108612023	0.149158082	0.171043091	0.205251709	5.080106859	5.842122888	4.90799342	0.351632557	0.523182539	0.492350564	0.387364389	0.339163943	0.322803657	1.576876815	1.860017424	1.892252178	1.137399175	1.689183278	1.995832205
Cer(d16:1/17:0)	0.097047195	0.076310615	0.084465514	0.02294125	0.023370782	0.022804847	0.048836185	0.064074674	0.054764678	0.304781094	0.338482459	0.309552334	0.538921352	0.46061654	0.448730569	0.091519744	0.060483631	0.078222003	0.083510034	0.076754587	0.089802866	1.758449493	2.057385906	1.83810705	0.219978954	0.281704906	0.231036691	0.119724435	0.206207025	0.102328577	0.663746455	0.74013589	0.776583352	0.620120491	0.849039469	1.046331076
Cer(d18:2/20:1)	0.201163408	0.173653882	0.162727022	0.153375596	0.149245085	0.153124615	0.094026151	0.050885311	0.060577751	0.550436864	0.546013196	0.499345402	0.416836199	0.496233571	0.422079925	0.181456307	0.18822372	0.216019413	0.06198522	0.056761376	0.047679556	1.268616484	1.484281286	1.030378798	0.21054738	0.21344104	0.217419418	0.077147433	0.161110762	0.091842182	0.357921009	0.357964899	0.300653647	0.129335181	0.164328644	0.159617862
Cer(d18:1/26:0)	0.169001735	0.161779438	0.241464662	0.10319303	0.081927895	0.107680114	0.129536211	0.735871957	0.968252575	2.690818244	3.081783345	2.844723087	1.783042689	2.346108802	2.983640904	0.863057073	1.606358148	1.135601411	0.651121117	0.654479252	0.497404232	25.42793741	29.75068677	2.767613143	2.646244992	2.706042519	2.346974521	1.176284795	2.130467646	1.547743151	9.783233276	10.28680257	7.435257287	11.58740299	14.76252939	14.65682495
Cer(d18:2/15:0)	0.059432786	0.062988593	0.016335932	0.006363472	0.004623268	0.007397837	0.013913479	0.011081016	0.01439093	0.151563606	0.181114679	0.171826747	0.269919805	0.350545201	0.566252575	0.006751802	0.013318246	0.008768574	0.006685771	0.005615979	0.004324304	0.122342321	0.143140515	0.126185822	0.019402924	0.020502605	0.022566444	0.010922602	0.032860077	0.014185197	0.02738826	0.027718939	0.02108896	0.089332533	0.092965529	0.109365492
Cer(d18:1/18:1)	0.017221607	0.013100196	0.015092144	0.012980345	0.014582787	0.013836726	0.004942967	0.200613355	0.171464406	0.135971273	0.121345659	0.115122805	0.112436404	0.096099491	0.070562239	0.116727228	0.083935979	0.099766861	0.018288326	0.021645908	0.025325712	0.344199753	0.402713711	1.353544889	0.097328774	0.092053889	0.09301428	0.042587022	0.057674242	0.036399164	0.184238134	0.18743517	0.215558617	0.836856593	0.956017703	1.226557071
Cer(d18:1/14:0)	0.120377331	0.09609955	0.100681854	0.018077501	0.019823899	0.019028948	0.044096663	0.228365249	0.203897544	0.234171928	0.261758238	0.246360695	0.600648312	0.536293136	0.50479266	0.113801971	0.103372323	0.101608903	0.156883636	0.0154144	0.017264128	1.824080949	2.17065633	1.914134239	0.275586638	0.246909623	0.263254839	0.210234945	0.205707642	0.170922719	0.372201577	0.396253062	0.45780794	1.13033207	1.359775155	1.993112734
Cer(d18:0/13:0)	3.490123581	3.257448675	3.071249157	0.60666396	0.540090255	0.722219001	2.075214592	1.667290952	1.984870181	6.356991457	6.49352115	6.060619737	8.404294774	10.00511283	13.59737819	1.80934083	2.566064855	2.153977178	2.035714946	1.542747734	1.295908097	45.50147589	54.60177109	54.4600357	4.940070017	6.551819189	5.503968906	3.803538261	3.98166877	3.396016304	11.99418308	14.82995454	13.43348505	24.25007139	22.58126537	35.53205823
Cer(d18:0/17:0)	2.373897256	1.602380648	1.637819046	0.760658669	0.944634455	1.107131527	2.660000612	1.771304722	1.864531286	4.500088644	4.841919389	4.519124763	6.523746481	6.867101559	3.090070196	4.484297807	2.879751481	4.720313481	0.218637862	0.368133263	0.3497266	8.995859404	10.79503128	15.37273635	1.037590342	1.273154982	1.336681264	0.439353526	0.835775556	0.523039912	5.230429046	5.270675673	4.393560398	2.66089975	5.364591776	4.578645605
Cer(d18:0/18:0)	0.204932127	0.15920347	0.193315401	0.151867308	0.187690015	0.192498173	0.129309408	0.118118945	0.125658452	0.726982908	0.627264342	0.580608317	0.274333376	0.291844018	0.264707921	0.382880603	0.341763174	0.40731979	0.065065608	0.073836842	0.069406631	3.999782561	4.839736899	4.706246072	0.564210838	0.777061132	0.69009752	0.067740131	0.157803457	0.071305401	0.600684706	0.607411091	0.570650471	0.659748467	0.883489373	0.989666419
Cer(d18:0/14:0)	0.5338548	0.423554222	0.530437221	0.886100505	1.1214248	1.174754457	0.232641191	0.174593941	0.198402206	0.865867701	0.960752959	0.889291995	2.436494282	2.768743502	2.619012077	0.539371143	0.504680299	0.612921753	0.197255264	0.189567594	0.166819482	6.685893576	8.089931228	7.815697711	1.222545809	1.217396974	1.13950261	0.643689034	0.471813594	0.684775569	1.907085989	1.763873856	1.79266083	2.531083092	3.046149775	10.70722515
Cer(d18:0/26:0)	1.652595492	1.67991112	0.958673396	0.220756365	0.202284276	0.243943839	0.332316259	0.429085161	0.322620422	1.358415547	1.470148445	1.372948548	5.653600438	4.250827398	7.412070136	1.030379395	1.262138379	0.77472135	1.987204843	1.106580288	1.471751783	42.05523831	50.88683835	52.1827096	4.609611058	3.621666323	5.960769501	2.716338859	2.818482866	3.086748703	16.67172334	13.38852181	14.67111654	29.1703259	23.25191824	32.13686125
Cer(d18:0/18:1)	0.136544797	0.156690751	0.123263745	0.087885606	0.09608016	0.112111127	0.092373347	0.14491882	0.102779305	0.313735136	0.364301147	0.340412547	0.325195303	0.230634967	0.775008759	0.154599819	0.278373067	0.109645261	0.168756459	0.043748545	0.061685449	0.843847868	1.029494399	1.080650457	0.331368543	0.284004323	0.326121699	0.367340902	0.224806017	0.276196167	0.385156846	0.682328847	0.512258605	3.422762922	2.076768793	5.025479764
Cer(d18:0/20:0)	1.378886616	1.356465696	1.398475355	1.825680043	1.679665813	1.535769812	1.454698758	0.569443027	0.508431274	0.584105502	0.559233661	0.518314125	1.145347055	1.022631299	1.569708339	0.595916868	0.795742726	0.532068632	0.231611342	0.132608397	0.148521405	4.310827833	5.302318235	5.048940976	0.747243747	0.664869172	0.773564134	0.164911676	0.320222351	0.116958636	1.417366974	1.497292781	1.998487434	4.400961484	2.930607376	6.497882053
Cer(d20:0/26:0)	0.011819992	0.010859017	0.012816435	0.011083982	0.008502405	0.01025878	0.080440337	0.004506474	0.00413438	0.032732709	0.033732741	0.031264492	0.087449999	0.080229357	0.12425043	0.018542593	0.019804444	0.017011553	0.005920529	0.003966376	0.00432335	0.199758105	0.245702469	0.308725349	0.240678061	0.116906886	0.189807476	0.103855997	0.115543345	0.092728569	0.52222893	0.5412265	0.584896401	3.287558789	2.697639854	13.44750696
Cer(d18:0/16:0)	1.916981644	1.527351229	1.544269618	1.552764609	1.375389845	1.492791072	1.19050581	0.849606726	0.702154319	1.718187343	1.60922621	1.491477951	5.455812411	4.508935878	5.188567356	1.024980619	0.997000238	0.847091421	0.354529365	0.322605675	0.390352866	19.48202092	23.96288574	16.03729013	2.000886925	2.409748755	2.111150138	2.028425207	1.010451465	1.860940557	6.301365958	6.343852943	6.868488894	13.0105434	14.76651429	20.4993583
Cer(d18:0/15:0)	1.799221986	1.638315955	1.844017056	0.594791864	0.515986011	0.545039537	2.061353777	1.662455169	1.458294008	3.992561275	4.405646443	4.19073686	5.339318387	4.68361262	8.069029042	3.732437839	4.266879367	3.27406828	1.085278783	0.726880701	0.828643999	3.62506795	4.458833578	3.750459367	1.995627971	2.199587329	1.647388968	0.263217382	0.360039961	0.217535027	2.163766638	2.411836626	2.618157632	1.857367993	1.661345124	3.08201663
Cer(d18:0/20:0(2OH))	0.29868943	0.317959716	0.278328575	4.350819266	2.92521655	3.324246785	1.959329587	1.703385714	1.455885226	2.434329146	0.277860791	0.264415914	0.282683425	0.241609765	0.647928774	3.94938604	6.344829066	3.375543624	0.315253408	0.209047643	0.244585743	0.09542796	0.11833067	0.111495107	4.571699563	3.850068531	4.172073531	6.905170471	8.800595718	6.057167082	0.101534629	0.08129942	0.115749477	18.57390269	11.84209472	24.8125459
Cer(d18:0/24:0(2OH))	0.248876386	0.234826912	0.211497895	0.084991084	0.065942644	0.073862825	0.087259577	0.064323162	0.054053077	0.084726387	0.113021375	0.110286987	0.180534613	0.151709759	0.240041084	0.256933533	0.342492854	0.215910532	0.101626977	0.047018229	0.055951693	0.170528907	0.211455845	0.167768833	0.106198209	0.1045302	0.10230581	0.200415751	0.289093954	0.171295514	0.101663558	0.08619116	0.118946363	0.210215336	0.186199591	0.373182428
Cer(d18:0/22:0(2OH))	1.204485082	0.864509454	0.997502009	0.1146036	0.103676727	0.145616251	0.042696981	0.041986193	0.039239433	0.81383075	1.095435025	1.068932565	1.136664785	1.062303538	0.935600784	0.107638967	0.066661512	0.100597166	0.569031695	0.619804744	0.663191076	0.835851175	1.036455457	0.981263414	0.160866601	0.152345229	0.150571568	0.153714714	0.388014391	0.129172028	0.859621714	1.10076029	1.02294984	0.438032683	0.6406739	0.993447087
Cer(d18:0/16:0(2OH))	0.601283821	0.437734621	0.452575688	0.944239184	1.314134301	1.111085688	0.406764379	0.374668349	0.331564911	0.262099425	0.31474836	0.304676412	0.414408278	0.366732989	0.31438811	1.145908579	0.722623626	1.014078388	0.29883094	0.315802582	0.356856918	0.281200356	0.351500445	0.31544806	0.254545442	0.320462852	0.355555392	0.43183115	0.628981392	0.403580514	0.433179088	0.449159074	0.463501624	0.417949229	0.567784158	0.809429786
Cer(d18:0/18:0(2OH))	0.822355146	0.530969464	0.748431964	0.752216058	0.681138106	0.909817504	0.710378972	0.517387314	0.424087962	0.636791943	0.661603727	0.630346858	0.479783795	0.393265406	0.262605235	1.155939194	0.902335675	0.947491143	0.455451915	0.486824064	0.593925358	0.334262768	0.424513715	0.337258097	0.426168783	0.445570172	0.287551537	0.595801888	1.102078791	0.527258308	0.67841645	0.786817026	0.766610588	0.483660453	0.830904115	1.127233654
Cer(d18:0/26:0(2OH))	0.088935578	0.0827785	0.102116628	0.034163207	0.026869798	0.027344794	0.052483561	0.044096263	0.034721467	0.049682448	0.062576932	0.059207405	0.119794624	0.094326475	0.227986922	0.076478169	0.106065183	0.060219031	0.015371845	0.009234426	0.011727721	0.097935827	0.127316575	0.117090848	0.069289705	0.064815415	0.053844088	0.108625245	0.118429901	0.089037086	0.041854889	0.042677636	0.051062965	0.121663528	0.089093602	0.19897657
Cer(t18:0/22:0)	0.845267032	0.567812968	0.771033462	1.067115809	0.995799963	1.296988582	1.175818665	0.579094053	0.503560046	0.817903402	0.753628409	0.7076053	0.490121023	0.426192194	0.382751256	1.247680413	0.905873945	1.084939489	0.367867792	0.431980631	0.496777726	8.252532911	10.81081811	8.151469215	0.98506638	1.087099472	0.995626974	1.250699696	1.146430355	0.984802911	0.6272784	0.762044497	0.796643568	2.318914043	2.84082202	4.803310279
Cer(t18:0/24:0)	0.225360567	0.134184154	0.26430028	0.14147943	0.162458267	0.202820162	0.27732049	0.31370272	0.285184291	0.161632249	0.211012829	0.19812655	0.137734938	0.12521358	0.059089542	0.228095928	0.133683454	0.207359935	0.096122434	0.143567864	0.157924651	1.060098665	1.388729251	1.087574135	0.373577975	0.404068048	0.448107734	0.485863263	0.481527727	0.422489794	0.176663458	0.181525377	0.203162976	0.090337851	0.171029071	0.232098644
Cer(t26:1/10:0(2OH[R]))	1.904276458	1.732462041	1.360833463	1.768945467	1.447683564	1.577354592	1.342392156	1.336155195	1.172065961	0.976261508	1.440198041	1.331912474	1.307417992	1.146857887	2.178226814	1.537693462	2.252410003	1.348853914	1.584298475	0.867781921	0.98927139	1.207014818	1.605329709	1.156643245	1.150415323	1.480580664	1.162525528	1.494750846	1.396863967	1.358864405	1.166252341	1.081626022	1.282877575	2.275761052	1.923260809	10.80886141
Cer(t18:0/18:0(2OH))	1.223601389	1.123156499	0.859224716	1.070962489	0.914775324	0.870701211	0.758357413	0.818860123	0.660371067	0.893602816	0.929325569	0.859972915	1.094110126	0.882346875	1.712907922	0.827031642	0.993651209	0.666961002	1.239635095	0.574920088	0.712900909	0.595447185	0.797899228	0.825953954	0.822790428	0.986651323	0.746918695	0.931160138	1.103066654	0.816807138	0.815328208	0.994042087	0.929474157	1.842430123	1.315636522	2.836542234
Cer(t18:0/20:0(2OH))	1.365913789	0.991552232	1.062994239	0.413350373	0.480719724	0.493983715	1.156422856	1.123655161	1.012301947	0.573038006	0.83794257	0.80690766	0.39395324	0.354912829	0.403461508	1.278120281	1.201452774	1.151459712	0.813338831	0.612875831	0.680292172	0.705557151	0.952502154	0.930631472	0.776533155	0.716740424	0.576055504	1.261200498	1.26346479	1.017097176	0.838112722	0.784414076	1.039259775	1.324123171	1.647343718	10.01548223
Cer(t18:0/24:0(2OH))	0.684869329	0.459840835	0.849241918	0.151266201	0.12965101	0.169933094	0.557281295	0.623865006	0.499092005	0.352818814	0.544526704	0.513410892	0.561523518	0.449218814	0.387743545	1.300562556	0.984765944	1.040450045	0.170423229	0.229946608	0.28743326	0.333916844	0.467483581	0.394948648	0.45402444	0.635278818	0.613611114	0.66517963	0.316197929	0.599260928	0.600561747	0.553477887	0.66662354	0.774321576	0.939899095	1.708755504
Cer(t18:1/20:0(2OH))	1.835175059	1.054249502	1.587713332	0.765267473	0.968104114	1.13372959	1.3911435	1.177507984	1.070461804	0.890143292	1.448377522	1.355927893	1.234854752	1.122595229	0.659542365	1.706054785	0.993231959	1.550958896	0.619059536	0.879828238	0.967811062	0.661471613	0.932674974	0.911258674	0.554466859	0.641995913	0.601636356	0.527259656	0.497399755	0.421807725	0.735293519	0.785473121	0.919116899	0.622980678	1.130614031	1.994606661
Cer(t18:0/22:0(2OH))	0.960863805	0.568398307	0.819233763	0.215867288	0.270547115	0.345941167	1.07437181	0.490841237	0.471962728	0.424142198	0.540002005	0.532396343	0.941663369	0.905445547	0.556934545	1.051264283	0.709424838	1.010831041	0.125957019	0.164464551	0.171043134	0.090383211	0.12834416	1.293835234	0.44041924	0.361478721	0.367486362	0.671884208	0.676875491	0.610803825	0.094624071	0.080426338	0.104086478	0.616819809	0.970112614	1.756912748
